# Supplementary material for: Exploring Adults’ Experiences with Tirzepatide for Weight Loss: A Mixed-Methods Study
Source: Healthcare (Basel). 2025 Nov 28;13(23):3102. doi: 10.3390/healthcare13233102 (PMC12691977; doi:10.3390/healthcare13233102)
Supplement: Supplementary file 1 [file healthcare-13-03102-s001.zip]

Archive with 1 entries (1 files):
- healthcare-3919874-supplementary.pdf
